# Supplementary material for: Bioactive Peptides and Depsipeptides with Anticancer Potential: Sources from Marine Animals
Source: Mar Drugs. 2012 Apr 26;10(5):963–86. doi: 10.3390/md10050963 (PMC3397454; doi:10.3390/md10050963)
Supplement: Supplementary File 1: — ZIP-Document (ZIP, 46 KB) [file marinedrugs-10-00963-s001.zip]

Archive with 3 entries (3 files):
- MollusksPeptidesStructures.cdx
- SpongesPeptidesStructures.cdx
- Tunicates-AscidiansStructures.cdx
